# Supplementary material for: Evaluating the performance of tools used to call minority variants from whole genome short-read data
Source: Wellcome Open Res. 2018 Sep 13;3:21. Originally published 2018 Mar 5. [Version 2] doi: 10.12688/wellcomeopenres.13538.2 (PMC6234735; doi:10.12688/wellcomeopenres.13538.2)
Supplement: Supplementary file 4 [file wellcomeopenres-3-16071-s0003.tgz]

Archive with 1 entries (1 files):
- 3a8f989c-12e7-4726-9f3f-a1aeaeb90280.docx
